# Supplementary material for: Mutations in PSEN1 predispose inflammation in an astrocyte model of familial Alzheimer’s disease through disrupted regulated intramembrane proteolysis
Source: Mol Neurodegener. 2025 Jun 20;20:73. doi: 10.1186/s13024-025-00864-7 (PMC12181884; doi:10.1186/s13024-025-00864-7)
Supplement: Supplementary file 1 — Supplementary Table 1 [file 13024_2025_864_MOESM1_ESM.xlsx]

## Sheet: Sheet1
experiments (batches)
			Ctrl1	Ctrl2	Ctrl3	Ctrl4	WT	IsoR	PSEN1 int4del	PSEN1 Y115H	PSEN1 R278I
			Experimental replicates (independent batches of astrocytes)
		Fig 1B-D	3 (3)	2 (2)	1 (1)	2 (2)	1 (1)		3 (3)	3 (3)	3 (3)
		Fig 1E-F	3 (3)	2 (2)	2 (2)	2 (2)	3 (3)		3 (3)	3 (3)	3 (3)
		Fig 1G	3 (3)		2 (2)	1 (1)	3 (3)		3 (3)	3 (3)	3 (3)
		Fig 2A	3 (3)	2 (2)	2 (2)	2	3 (3)
		Fig 2B	2 (2)	2 (2)	2 (2)		2 (2)
		Fig 2D	3 (5)	3 (3)	1 (1)	2 (3)	4 (5)		4 (5)	3 (4)	3 (5)
		Fig 2F-G	3 (4)	2 (2)	1 (1)	2 (3)	4 (4)		4 (5)	3 (3)	3 (4)
		Fig 3 A-I	3 (3)	2 (2)	2 (2)	2 (2)	3 (3)		3 (3)	3 (3)	3 (3)
		Fig 3 J	3 (3)	2 (2)	2 (2)	2 (2)	3 (3)		3 (3)	3 (3)	3 (3)
		Fig 4A	5(1)	5 (2)					5 (1)	5 (2)
		Fig 4D'	6 (4)	2 (2)	1 (1)	4 (2)	3 (2)		4 (2)	3 (3)	6 (4)
		Fig 4D'	7 (4)	3 (3)	2 (1)	4 (2)	4 (2)		5 (2)	4 (3)	7 (4)
		Fig 4E	3 (2)		1 (1)	3 (2)	3 (2)		3 (2)	2 (2)	3 (2)
		Fig 4E'	3 (2)		1 (1)	3 (2)	3 (2)		3 (2)	2 (2)	3 (2)
		Fig 4F	6 (4)	2 (2)	1 (1)	4 (2)	3 (2)		4 (2)	3 (3)	6 (4)
		Fig 4 F'	7 (4)	3 (3)	2 (1)	4 (2)	4 (2)		5 (2)	4 (3)	7 (4)
		Fig 4G	6 (4)	2 (2)	1 (1)	4 (2)	4 (2)		4 (2)	3 (3)	6 (4)
		Fig 4G'	3 (2)		1 (1)	3 (2)	3 (2)		3 (2)	2 (2)	3 (2)
		Fig 4H	5 (4)	2 (2)	1 (1)	1 (1)	5 (4)	3 (2)	5 (4)	3 (3)	8 (6)
		Fig 4I	5 (4)	2 (2)	1 (1)	1 (1)	5 (4)	3 (2)	5 (4)	3 (3)	8 (6)
		Fig 4J	2 (2)	2 (2)		1 (1)	5 (3)	3 (2)	3 (2)	3 (3)	7 (5)
		FIG4K		2 (1)			2 (1)		2 (1)	2 (1)	2 (1)
		Fig 5A	3 (2)			1 (1)	2 (1)	3 (2)	1 (1)	1 (1)	6 (4)
		Fig 5B	3 (2)			1 (1)	2 (1)	3 (2)	1 (1)	1 (1)	6 (4)
		Fig 5C	3 (2)			1 (1)	2 (1)	3 (2)	1 (1)	1 (1)	6 (4)
		Fig 5D	2 (2)	1 (1)	1 (1)		1 (1)	3 (2)	1 (1)	1 (1)	5 (4)
		Fig 5E	2 (2)	1 (1)	1 (1)		1 (1)	3 (2)	1 (1)	1 (1)	5 (4)
		Fig 5F	2 (2)	1 (1)	1 (1)		1 (1)	3 (2)	1 (1)	1 (1)	5 (4)
		Fig S2F	3 (2)	2 (2)	1 (1)		1 (1)	1 (1)	1 (1)	2 (2)	2 (2)
