# Supplementary material for: Mutations in PSEN1 predispose inflammation in an astrocyte model of familial Alzheimer’s disease through disrupted regulated intramembrane proteolysis
Source: Mol Neurodegener. 2025 Jun 20;20:73. doi: 10.1186/s13024-025-00864-7 (PMC12181884; doi:10.1186/s13024-025-00864-7)
Supplement: Supplementary file 2 — Supplementary Table 2 [file 13024_2025_864_MOESM2_ESM.csv]

Signature	Genes
BIERIE_INFLAMMATORY_RESPONSE_TGFB1	CCL20,CXCL3,CXCL6,MYC,PTGS2
FULCHER_INFLAMMATORY_RESPONSE_LECTIN_VS_LPS_DN	ABCC5,ACAP2,ACBD5,ACOD1,ADA,ADD3,ADGRE1,ADGRE2,ADGRE5,AFF1,AGPS,AIF1,AIM2,AK2,ALDH1A1,ALMS1,AP1B1,AP2A2,APIP,APOBEC3A,APOBEC3B,APOBEC3C,APOBEC3G,APOC1,APOL3,ARAP2,ARHGAP12,ARHGAP45,ARID5B,ARL4C,ARMCX1,ARRDC3,ATP2B1,ATP2B1-AS1,ATXN2,B3GNT2,B4GALT5,BACH1,BCL6,BLVRA,BLVRB,BNIP3,C1S,C1orf162,C1orf21,C2,C3AR1,CALCOCO2,CALHM6,CALHM6-AS1,CASP6,CAST,CCDC152,CCDC82,CCL19,CCNL1,CCR5,CD14,CD163,CD2AP,CD300A…
FULCHER_INFLAMMATORY_RESPONSE_LECTIN_VS_LPS_UP	ABCC1,ABCC3,ABHD2,ABL2,ACER3,ACO1,ACOT7,ACSL3,ACSL5,ACTN1,ADAM12,ADAM19,ADAM8,ADTRP,AGTRAP,AHCYL1,AK4,AK8,AKIRIN1,AKR1C1,AKR1C3,AKR7A2,ALCAM,ALG2,ALOX15,ALOX15B,ANAPC16,ANP32A,AQP3,ARHGAP10,ARHGAP22,ARPC5L,ASAP1,ASPH,ATP1B1,ATP2A3,ATP2C1,AUH,B3GALNT1,B3GNT5,BATF3,BCAR3,BCAT1,BHLHE41,BID,BIRC3,BOLA3,BTG2,BZW2,C1orf54,C3,CALD1,CALM1,CARD19,CARD9,CASP2,CAVIN1,CBR3,CBX6,CCDC71L,CCL13,CCL15,CCL17,CCL2…
NEMETH_INFLAMMATORY_RESPONSE_LPS_DN	ABCG1,ACADM,APEX1,APOBEC1,AURKA,CCNF,CHEK1,COL11A2,FEN1,FOS,GTF2I,H1-0,H2AC4,HELLS,HSPA4L,ITGA4,LMO4,LYL1,MBP,MKI67,MXI1,NUMB,ORC5,RASSF5,RGS2,SCD,SLBP,SLC6A12,ST8SIA4,ZFP36L1,ZMAT3
NEMETH_INFLAMMATORY_RESPONSE_LPS_UP	ACSL4,ADAR,APBB1IP,ATF3,BCL2L1,BCL6B,C3AR1,CASP4,CCL15,CCL3,CD44,CDKN1A,CEBPD,CFLAR,CITED2,CLEC4D,CLN3,DAB2,DEGS1,EIF1,ETF1,ETS2,FCGR2B,FURIN,GCH1,GK,GLRX,HCK,HCLS1,HMGCR,IER2,IER3,IFI16,IFRD1,IL1RL1,IL1RN,IRGM,JUND,KPNA3,LCP2,LILRB4,LTB,MAP2K1,MAPKAPK2,MARCKSL1,MLLT11,MSR1,MT2A,MYADM,MYO10,NFKB1,NFKBIA,ODC1,PIP5K1B,PML,PNP,PRKCD,PTGS2,RCN1,RGS16,RHOC,RNF11,SAP30,SAT1,SLC11A1,SLC20A1,SLC2A1,SLFN1…
OKUMURA_INFLAMMATORY_RESPONSE_LPS	ABCE1,ACSL1,ADAP1,ADIPOR2,AGT,AIRIM,AKT3,ALCAM,ALG9,AMACR,APOL2,ARG2,ATF5,BAALC,BCL2L11,BIRC3,CA1,CA12,CCDC33,CCHCR1,CCL1,CCL5,CCL8,CCNB2,CCR7,CD200,CEBPD,CENPS,CEP135,CHST1,CHST7,CITED2,CLGN,CLIP1,CXCL8,CYB5A,DHRS2,DNAJC16,DNAJC6,DOCK10,DSE,EIF1AX,ENSG00000241345,ETV5,FA2H,FCGR2A,FKBP1A,FOXC1,FOXD1-AS1,FOXO4,FSCN1,FZD3,FZD6,GALNT12,GCKR,GDF11,GSAP,GULP1,HAMP,HEATR3,IGFBP5,IL18RAP,IL1RL1,IL27RA,I…
REACTOME_ADORA2B_MEDIATED_ANTI_INFLAMMATORY_CYTOKINES_PRODUCTION	ADCY1,ADCY2,ADCY3,ADCY4,ADCY5,ADCY6,ADCY7,ADCY8,ADCY9,ADORA2B,CREB1,GNAI1,GNAI2,GNAI3,GNAS,GNAT3,GNAZ,GNB1,GNB2,GNB3,GNB4,GNB5,GNG10,GNG11,GNG12,GNG13,GNG2,GNG3,GNG4,GNG5,GNG7,GNG8,GNGT1,GNGT2,IL6,PRKACA,PRKACB,PRKACG,PRKAR1A,PRKAR1B,PRKAR2A,PRKAR2B,PRKX
REACTOME_ANTI_INFLAMMATORY_RESPONSE_FAVOURING_LEISHMANIA_PARASITE_INFECTION	ADAM17,ADCY1,ADCY2,ADCY3,ADCY4,ADCY5,ADCY6,ADCY7,ADCY8,ADCY9,ADORA2B,AHCYL1,CALM1,CD163,CD247,CD3G,CREB1,CYSLTR1,CYSLTR2,DPEP1,DPEP2,DPEP3,FCGR1A,FCGR2A,FCGR3A,FGR,FURIN,FYN,GGT1,GGT5,GNAI1,GNAI2,GNAI3,GNAS,GNAT3,GNAZ,GNB1,GNB2,GNB3,GNB4,GNB5,GNG10,GNG11,GNG12,GNG13,GNG2,GNG3,GNG4,GNG5,GNG7,GNG8,GNGT1,GNGT2,HCK,IGHG1,IGHG2,IGHG4,IGHV1-2,IGHV1-46,IGHV1-69,IGHV2-5,IGHV2-70,IGHV3-11,IGHV3-13,IGHV3-2…
REACTOME_CD163_MEDIATING_AN_ANTI_INFLAMMATORY_RESPONSE	ADAM17,CD163,FURIN,IL10,IL6,MAPK14,MYH9,PLK2,RHBDF2
REACTOME_DEX_H_BOX_HELICASES_ACTIVATE_TYPE_I_IFN_AND_INFLAMMATORY_CYTOKINES_PRODUCTION	DHX36,DHX9,IRF7,MYD88,NFKB1,NFKB2,RELA
SEKI_INFLAMMATORY_RESPONSE_LPS_DN	ABLIM1,ATOH8,BAMBI,BMF,C1QTNF2,CORO2B,DBP,G0S2,GDF10,GSTT1,LYZ,MMP11,PALM,PDLIM2,PLEKHA6,RAB3D,SELENBP1,SEPTIN4,SLC16A9,SUCNR1,SYNPO,TMEM178A,WNT4
SEKI_INFLAMMATORY_RESPONSE_LPS_UP	ABCB1,ADAMTS7,BIRC2,BIRC3,BMP2,BTG1,CASP4,CCL3,CCL7,CCRL2,CD40,CD44,CEMIP2,CSF1,CXCL10,CXCL16,CXCL3,CXCL6,EGFR,EGR1,EGR2,EGR3,EREG,EXOC3L4,FAS,FOSL1,GADD45B,GBP2,GBP4,GBP6,GCH1,GPR68,GSAP,ICAM1,ICOSLG,IER3,JDP2,LIF,LRATD1,MAFF,NEURL3,NFKB2,NFKBIA,NFKBIE,NFKBIZ,NGFR,OSMR,PLK2,PRRX1,PTPRE,RAB20,REL,RFX5,RIPK2,RND1,RSAD2,SCHIP1,SELE,SERPINA3,SH3PXD2B,SLC11A2,SLC15A3,SLC4A7,SLCO4A1,SOD2,STX11,TCIM,TJ…
WP_ANTIVIRAL_AND_ANTIINFLAMMATORY_EFFECTS_OF_NRF2_ON_SARSCOV2_PATHWAY	ACE2,CCL2,CHUK,CXCL8,GCLC,GCLM,GSTA2,GUCY1A1,GUCY1A2,GUCY1B1,GUCY1B2,HMOX1,IKBKB,IKBKG,IL12A,IL1B,IL6,IRF3,KEAP1,MMP1,MMP3,NFE2L2,NFKB1,NFKBIA,NOX1,NQO1,PRKG2,RELA,RXRA,SLC7A11,TMPRSS2,TNF
WP_CELLS_AND_MOLECULES_INVOLVED_IN_LOCAL_ACUTE_INFLAMMATORY_RESPONSE	C3,C5,C6,C7,CXCL8,ICAM1,IL1A,IL6,ITGA4,ITGAL,ITGB1,ITGB2,KNG1,SELP,SELPLG,TNF,VCAM1
WP_CYTOKINES_AND_INFLAMMATORY_RESPONSE	CD4,CSF1,CSF2,CSF3,CXCL1,CXCL2,HLA-DRA,HLA-DRB1,IFNB1,IFNG,IL10,IL11,IL12B,IL13,IL15,IL1A,IL1B,IL2,IL3,IL4,IL5,IL6,IL7,PDGFA,TGFB1,TNF
WP_IL10_ANTIINFLAMMATORY_SIGNALING	BLVRA,BLVRB,HMOX1,IL10,IL10RA,IL10RB,IL1A,IL6,JAK1,STAT1,STAT2,STAT3
WP_INFLAMMATORY_BOWEL_DISEASE_SIGNALING	FOXP3,GATA3,HLA-DMA,IFNG,IFNGR1,IL10,IL12A,IL12RB1,IL12RB2,IL13,IL17F,IL18,IL18RAP,IL1A,IL2,IL21,IL21R,IL22,IL23A,IL23R,IL2RG,IL4,IL4R,IL5,IL6,JUN,MAF,NFATC1,NFKB1,NOD2,RORA,RORC,SMAD2,STAT1,STAT3,STAT4,STAT6,TBX21,TGFB1,TLR2,TLR4,TLR5,TNF
WP_INFLAMMATORY_RESPONSE_PATHWAY	CD28,CD40,CD40LG,CD80,CD86,COL1A1,COL1A2,COL3A1,FN1,IFNG,IL2,IL2RA,IL2RB,IL2RG,IL4,IL4R,IL5,IL5RA,LAMA5,LAMB1,LAMB2,LAMC1,LAMC2,LCK,THBS1,THBS3,TNFRSF1A,TNFRSF1B,VTN,ZAP70
WP_OVERVIEW_OF_PROINFLAMMATORY_AND_PROFIBROTIC_MEDIATORS	AREG,CCL1,CCL11,CCL13,CCL14,CCL15,CCL16,CCL17,CCL18,CCL19,CCL2,CCL20,CCL21,CCL22,CCL23,CCL24,CCL25,CCL26,CCL27,CCL28,CCL3,CCL3L3,CCL4,CCL4L2,CCL5,CCL7,CCL8,CNTF,CSF1,CSF2,CSF3,CTF1,CX3CL1,CXCL1,CXCL10,CXCL11,CXCL12,CXCL13,CXCL14,CXCL16,CXCL17,CXCL2,CXCL3,CXCL5,CXCL6,CXCL8,CXCL9,EBI3,EPO,IFNA1,IFNA10,IFNA13,IFNA14,IFNA16,IFNA17,IFNA2,IFNA21,IFNA4,IFNA5,IFNA6,IFNA7,IFNA8,IFNB1,IFNG,IFNK,IFNL1,IFNL2…
WP_VITAMIN_D_IN_INFLAMMATORY_DISEASES	CHUK,DUSP1,IKBKB,IKBKG,IL6,MAP2K3,MAP2K6,MAP3K1,MAPK14,MED14,NFATC1,NFKB1,NFKBIA,NR3C1,PPP3CA,PPP3R1,RELA,RXRA,SMAD3,SMAD4,TNF,VDR
WUNDER_INFLAMMATORY_RESPONSE_AND_CHOLESTEROL_DN	ACTA1,ADIPOQ,ALB,CDKN1C,CXCL9,CYP2E1,HLA-A,HLA-DQA1,IGKC,IGKV2D-30,JCHAIN,MPEG1,SERPINA1
WUNDER_INFLAMMATORY_RESPONSE_AND_CHOLESTEROL_UP	AIF1,AMBP,ARG2,B2M,BST2,CASP1,CASP7,CCL5,CCL8,CD14,CD74,CELA1,CMPK2,CTRB2,CTSC,CTSS,CXCL6,DEFA1,DEFA5,DMBT1,DUSP28,ERO1A,FLOT1,GAST,GATM,GBP2,GBP6,GK,HLA-A,HLA-B,HLA-DMA,HLA-DMB,HLA-DQA1,HLA-DQB1,HLA-DRB5,HLA-E,IFI44,KLK1,KRT16,LY75,LYN,MPEG1,MUC17,NFKBIZ,PDIA4,PLAC8,PSMB10,PSMB8,PSMB9,PSME2,SERPINA1,SERPINI2,SLC16A1,SLC40A1,SOCS1,SP110,STAT1,TAP2,TFF3,TFRC,TLR2,UBA7,UGT2B28,UPP1
ZHOU_INFLAMMATORY_RESPONSE_FIMA_DN	ABHD10,ACACB,ACKR4,ACTL6B,AFF3,AJUBA,AKAP14,ALOX12B,ANKMY2,ANKRD39,AP4B1,APCDD1,AQP11,ARAP3,ARHGAP12,ARHGAP8,ARHGEF3,ARHGEF40,ARID4A,ASCL1,ATG4B,ATG4C,ATP23,ATP5MC3,AURKA,AVPI1,BICD1,BOLA1,BRAT1,C11orf21,C2orf74,C7orf25,C9orf40,CA10,CACNB2,CALHM2,CCDC148,CCDC85A,CCDC96,CD300LB,CDKN1C,CDS1,CEBPA,CEP19,CEP85,CHCHD4,CHD9,CITED2,CLEC2B,CLPX,CNKSR2,CNOT8,COL19A1,CPNE6,CPS1,CRBN,CSMD2,CSTF1,CXCR4,CYBC1…
ZHOU_INFLAMMATORY_RESPONSE_FIMA_UP	ABCB9,ABCC11,ABCD1P2,ABL2,ACAT1,ACOD1,ACSL1,ADAM17,ADAM3A,ADCY1,ADCY10,AFF3,AFF4,AGBL1,AGBL5,AKAP1,AKAP5,ALX3,ANGPTL4,ANKRD50,ANP32D,AP3B2,ARHGAP22-IT1,ARHGAP31,ARL4D,ASIC1,ATP2B1,ATP2B1-AS1,ATP2B2,AXDND1,B4GALT1,B4GALT5,BAMBI,BCL11A,BCL2L1,BMP10,BPIFA3,BRICD5,BRINP1,BROX,BTBD9,BTG2,C11orf96,C12orf50,C12orf54,C1QTNF7,C4orf33,C5orf47,CA13,CA14,CADPS,CAMP,CARD10,CASP3,CASQ2,CATSPERG,CC2D2A,CCL15,CC…
ZHOU_INFLAMMATORY_RESPONSE_LIVE_DN	A2M-AS1,AASDH,AASDHPPT,ABHD10,ACAA2,AGAP1,AGBL2,AIRIM,AKAP14,ALPI,ANKMY2,ANKRD39,ANP32A,APEX2,ARAP3,ARHGAP12,ARHGEF40,ARL11,ARMCX6,ARV1,ASB2,ATOSA,ATP1A2,AVPI1,BICD1,BLOC1S5,BMPR1A,BOLA1,BRAT1,C11orf21,C1QTNF3,C21orf58,C2orf74,C7orf25,CALB1,CALHM2,CARD9,CCDC107,CCDC9B,CCSAP,CD300LB,CD6,CDS1,CEBPA,CEP44,CEP68,CEP85,CHAMP1,CHD9,CIAO1,CIPC,CLPX,CNOT8,CNTNAP4,COMMD3,COQ3,COQ5,COQ9,CPNE6,CRISP1,CSTF1,…
ZHOU_INFLAMMATORY_RESPONSE_LIVE_UP	ABCA1,ABCC11,ABL2,ACOD1,ACOT6,ACSL1,ACVR2A,ADAM17,ADAM22,ADGRL3,ADM,ADORA2A-AS1,AFF3,AFF4,AGBL1,AGO2,AKAP1,AKAP12,AKNAD1,ALCAM,ANKHD1,ANKLE2,ANP32D,ARHGAP31,ARL4D,ARMC5,ATP1B1,ATP2B1,ATP2B1-AS1,ATP2B2,ATXN1,B4GALT1,B4GALT5,BAMBI,BASP1,BCL11A,BFSP1,BMS1P17,BPIFA3,BRICD5,BRINP1,BTBD19,BTBD9,BTG2,C11orf96,C22orf15,C5orf47,CA13,CA8,CADPS,CALY,CANX,CATSPER2,CCDC65,CCL15,CCL20,CCL23,CCL4,CCN5,CCRL2,CD2…
ZHOU_INFLAMMATORY_RESPONSE_LPS_UP	ABCC11,ABL2,ACOD1,ACOT6,ACSL1,ADAM17,ADAMTS20,ADAMTS5,ADH1B,ADM,ADORA2A-AS1,AFF4,AGBL1,AGBL5,AHNAK2,AIPL1,AKAP1,ALX3,ANGPTL1,ANKS6,ANP32D,APCDD1L-DT,AQP4,ARHGAP31,ARL4D,ATP11C,ATP1B4,ATP2B1,ATP2B1-AS1,ATP2B2,AXDND1,B4GALT1,BAMBI,BCL11A,BCL2L1,BRCA2,BRICD5,BRINP1,BTBD9,BTG2,C11orf96,C1QC,C22orf15,C2orf83,C4orf33,CA13,CADPS,CAMK1G,CAST,CATSPER2,CATSPERG,CBLB,CCDC65,CCL15,CCL18,CCL20,CCL23,CCL4,CCL8…
